# Supplementary material for: Mapping Pediatric Seasonal Influenza Vaccine Safety and Immunogenicity Evidence: A Systematic Review of Clinical Trials
Source: Vaccines (Basel). 2025 Dec 26;14(1):32. doi: 10.3390/vaccines14010032 (PMC12846517; doi:10.3390/vaccines14010032)
Supplement: Supplementary file 1 [file vaccines-14-00032-s001.zip]

Archive with 1 entries (1 files):
- vaccines-4028539-supplementary.pdf
